# Supplementary material for: Comparative chronic toxicity of three neonicotinoids on New Zealand packaged honey bees
Source: PLoS One. 2018 Jan 2;13(1):e0190517. doi: 10.1371/journal.pone.0190517 (PMC5749814; doi:10.1371/journal.pone.0190517)
Supplement: S1 Database — (XLSX) [file pone.0190517.s003.xlsx]

## Sheet: Fig 1A & Fig 2
treatment (numeric code)	nM dose	treatment	week 3 wt gain (kg)	week 6 wt gain (kg)	week 9 wt gain (kg)	week 12 wt gain (kg)
2	0	CLO 0	3	2.5	8.5	24.6
2	0	CLO 0	2	3.5	9.5	28.8
4	0	THI 0	4	6.5	18	40.24
3	0	IMD 0	5	5.5	13	29.72
4	0	THI 0	4	5	11.5	38.34
3	0	IMD 0	2	4	14	41.94
3	0	IMD 0	4	5	14.5	43.48
4	0	THI 0	2.5	3	8.5	22.28
2	0	CLO 0	3	4	14.5	44.06
4	0	THI 0	4	5	12	21.7
3	0	IMD 0	3.5	5	17	41.74
2	0	CLO 0	4	6	16.5	35.3
2	20	CLO 20	3.5	5	15.5	35.74
2	20	CLO 20	3.5	5.5	16.5	41.42
2	20	CLO 20	3	2.5	7	21.86
2	20	CLO 20	2.5	4.5	10	27.38
2	20	CLO 20	3.5	4.5	8	14
2	20	CLO 20	3	5	15	35.28
2	20	CLO 20	5.5	5.5	13	43.58
2	20	CLO 20	3.5	5	9.5	19.82
2	80	CLO 80	2	4	9	24.66
2	80	CLO 80	5	5.5	10.5	20.76
2	80	CLO 80	3	4.5	7.5	19.34
2	80	CLO 80	4	5	10	22.42
2	80	CLO 80	3	3	7.5	21.68
2	80	CLO 80	5	4.5	4	6
2	80	CLO 80	3.5	3.5	11	23.06
2	80	CLO 80	3.5	4.5	11	30.8
2	80	CLO 80	4.5	5	10	23.56
3	20	IMD 20	2	3.5	12	30.66
3	20	IMD 20	3	2.5	7	21.9
3	20	IMD 20	3	4.5	13	43
3	20	IMD 20	3.5	4.5	15.5	41.88
3	20	IMD 20	4	5	16	47.48
3	20	IMD 20	3	4.5	11	22.3
3	20	IMD 20	4.5	5.5	15	35.04
3	20	IMD 20	3.5	5	15.42	37.18
3	20	IMD 20	4	4.5	10.5	18.84
3	80	IMD 80	2.5	1.5	7.5	18.2
3	80	IMD 80	2.5	3	7.5	20.12
3	80	IMD 80	2	4	10.5	26.58
3	80	IMD 80	3	4	11	32.58
3	80	IMD 80	3	5	11.5	31.36
3	80	IMD 80	3	4	10	26.48
3	80	IMD 80	2.5	3	5.5	11.52
3	80	IMD 80	2	3.5	11.5	30.82
3	80	IMD 80	2.5	2	9	23.88
4	20	THI 20	3	4	6.28	13.78
4	20	THI 20	5	6	18	45.46
4	20	THI 20	3	2	6	14.14
4	20	THI 20	4	5.5	13.5	33.18
4	20	THI 20	3.5	4	7	18.72
4	20	THI 20	3.5	4.5	9	17.78
4	20	THI 20	3.5	4	10.5	23.56
4	20	THI 20	4.5	5.5	13	22.46
4	80	THI 80	3	4.5	11	38.56
4	80	THI 80	3	4	9	25.58
4	80	THI 80	4	4.5	15.5	36.74
4	80	THI 80	1	2	9	21.8
4	80	THI 80	2	4	9.3	25.1
4	80	THI 80	2.5	4.5	5.5	8.5
4	80	THI 80	2	2.5	5	7.5
4	80	THI 80	2.5	3.5	9.5	31.64

## Sheet: Fig 1B
hive	treatment	week 12 interframe spaces	nM dose	treatment (numeric code)
5	CLO 20	17.125	20	2
6	CLO 20	19.5	20	2
15	CLO 20	13.25	20	2
25	CLO 20	16.375	20	2
28	CLO 20	9.125	20	2
55	CLO 20	19.5	20	2
63	CLO 20	22	20	2
68	CLO 20	10.5	20	2
9	CLO 80	16.25	80	2
29	CLO 80	14.375	80	2
34	CLO 80	13.875	80	2
42	CLO 80	12.75	80	2
49	CLO 80	16.75	80	2
53	CLO 80	7.5	80	2
58	CLO 80	12.625	80	2
64	CLO 80	15.5	80	2
67	CLO 80	13.125	80	2
3	CLO0	13.125	0	2
12	CLO0	17.875	0	2
66	CLO0	21	0	2
75	CLO0	17.125	0	2
10	IMD 20	18.25	20	3
27	IMD 20	12	20	3
40	IMD 20	22.75	20	3
44	IMD 20	20.25	20	3
56	IMD 20	22.125	20	3
59	IMD 20	14.5	20	3
60	IMD 20	18.125	20	3
72	IMD 20	19.125	20	3
73	IMD 20	8.125	20	3
1	IMD 80	14.75	80	3
11	IMD 80	11.625	80	3
20	IMD 80	16.25	80	3
26	IMD 80	19.25	80	3
31	IMD 80	16.25	80	3
38	IMD 80	14.5	80	3
51	IMD 80	9.75	80	3
54	IMD 80	18.125	80	3
69	IMD 80	15.125	80	3
30	IMD0	17.25	0	3
36	IMD0	20	0	3
50	IMD0	24.75	0	3
71	IMD0	19.875	0	3
2	THI 20	7.75	20	4
13	THI 20	22.375	20	4
35	THI 20	9.125	20	4
57	THI 20	17.75	20	4
61	THI 20	12.25	20	4
62	THI 20	8.625	20	4
65	THI 20	15.625	20	4
74	THI 20	13.375	20	4
7	THI 80	19.5	80	4
14	THI 80	13.75	80	4
16	THI 80	17	80	4
18	THI 80	13.5	80	4
23	THI 80	13.875	80	4
33	THI 80	6.75	80	4
37	THI 80	5.375	80	4
46	THI 80	18.5	80	4
22	THI0	20.625	0	4
32	THI0	19.75	0	4
52	THI0	12.625	0	4
70	THI0	12.125	0	4

## Sheet: Fig 2
hive	treatment	µmol neonic wk 3	µmol neonic wk 6	µmol neonicwk9	µmol neonic wk12			DNA	data not available
5	CLO 20	0.0679816	0.184726	0.269335	0.31957
6	CLO 20	0.0618514	0.174386	0.267275	0.332544
15	CLO 20	0.063294	0.146619	0.226481	0.292638
25	CLO 20	0.0531409	0.16563	0.246124	0.312407
28	CLO 20	0.0534282	0.151875	0.233404	0.300786
55	CLO 20	0.0779837	0.199853	0.297752	0.396672
63	CLO 20	0.0863386	0.208028	0.307315	0.408431
68	CLO 20	0.0923617	0.208789	0.268952	0.316837
9	CLO 80	0.239251	0.689282	0.984636	1.20587
29	CLO 80	0.341832	0.795841	1.12767	1.35341
34	CLO 80	0.336677	0.783461	1.0044	DNA
42	CLO 80	0.230908	0.679622	0.990261	1.26573
49	CLO 80	0.268013	0.501246	0.629627	0.85056
53	CLO 80	0.349757	0.716368	0.914229	1.08819
58	CLO 80	0.276006	0.614583	0.962307	1.20702
64	CLO 80	0.299829	DNA	DNA	DNA
67	CLO 80	0.312112	0.616116	0.978673	1.21167
10	IMD 20	0.060206	0.164819	0.250136	DNA
27	IMD 20	0.0471625	0.0954621	0.160274	0.214559
40	IMD 20	0.0607722	0.18077	0.258769	0.329771
44	IMD 20	0.070386	0.179699	0.250909	0.306164
56	IMD 20	0.0720917	0.194181	0.281576	0.36057
59	IMD 20	0.0776339	0.199291	0.280913	0.359934
60	IMD 20	0.0764451	0.194406	0.281115	0.339195
72	IMD 20	0.0690126	0.189945	0.286313	0.392548
73	IMD 20	0.0616966	0.17621	0.252264	0.305255
1	IMD 80	0.260542	0.551778	0.853245	1.04392
11	IMD 80	0.212721	0.411569	0.693621	0.920156
20	IMD 80	0.262188	0.612827	0.896743	1.12457
26	IMD 80	0.306297	0.679164	0.999619	1.26429
31	IMD 80	0.339856	0.820955	1.17797	1.52219
38	IMD 80	0.218365	0.648256	0.886218	1.07328
51	IMD 80	0.224967	0.60921	0.871752	1.15327
54	IMD 80	0.264587	0.699244	0.969333	1.19595
69	IMD 80	0.259335	0.502943	0.675036	0.883172
2	THI 20	0.055783	0.135477	0.175366	0.208865
13	THI 20	0.0619496	0.166619	0.237715	DNA
35	THI 20	0.0659428	0.135681	DNA	DNA
57	THI 20	0.0741697	0.195752	0.27588	0.331865
61	THI 20	0.0579103	0.155114	0.22205	0.289785
62	THI 20	0.0575075	0.138196	DNA	DNA
65	THI 20	0.0708775	0.177984	0.249743	0.306253
74	THI 20	0.0936136	0.211981	0.28021	0.328155
7	THI 80	0.265819	0.723938	1.0546	1.3513
14	THI 80	0.275524	0.697934	0.983444	1.28846
16	THI 80	0.305662	0.699532	1.02167	1.2341
18	THI 80	0.215757	0.574392	0.85844	1.04173
23	THI 80	0.246644	0.642649	0.931064	1.11969
33	THI 80	0.29467	0.754587	1.01776	1.25562
37	THI 80	0.231424	0.497422	0.657955	0.757132
46	THI 80	0.256361	0.736339	1.03852	1.29123

## Sheet: Fig 3
hive	treatment	treatment (numeric code)	nM dose	week 12 capped brood area (cm2)
7	THI 80	4	80	2775.96
14	THI 80	4	80	1925.43
16	THI 80	4	80	1263.99
18	THI 80	4	80	1820.64
23	THI 80	4	80	1835.72
33	THI 80	4	80	1766.75
37	THI 80	4	80	478.856
46	THI 80	4	80	3148.72
2	THI 20	4	20	1377.62
13	THI 20	4	20	3147.81
35	THI 20	4	20	1949.01
57	THI 20	4	20	2181.42
61	THI 20	4	20	2204.88
62	THI 20	4	20	1420.66
65	THI 20	4	20	2756.84
74	THI 20	4	20	2053.54
1	IMD 80	3	80	2579.42
11	IMD 80	3	80	2154.54
20	IMD 80	3	80	3025.07
26	IMD 80	3	80	2620.15
31	IMD 80	3	80	1507.04
38	IMD 80	3	80	2693.17
51	IMD 80	3	80	2073.02
54	IMD 80	3	80	3059.82
69	IMD 80	3	80	2515.6
10	IMD 20	3	20	3002.6
27	IMD 20	3	20	2096.12
40	IMD 20	3	20	2669.5
44	IMD 20	3	20	1892
56	IMD 20	3	20	3395.64
59	IMD 20	3	20	2395.67
60	IMD 20	3	20	1968.1
72	IMD 20	3	20	1225.29
73	IMD 20	3	20	797.407
29	CLO80	2	80	2652.03
34	CLO80	2	80	2659.77
42	CLO80	2	80	2324.89
49	CLO80	2	80	2272.78
53	CLO80	2	80	2004.66
58	CLO80	2	80	1061.74
64	CLO80	2	80	1695.83
67	CLO80	2	80	2134.6
9	CLO80	2	80	2434.78
5	CLO 20	2	20	1142.49
6	CLO 20	2	20	2119.83
15	CLO 20	2	20	2242.92
25	CLO 20	2	20	3550.36
28	CLO 20	2	20	1512.42
55	CLO 20	2	20	2755.61
63	CLO 20	2	20	2818.28
68	CLO 20	2	20	1688.06
3	CLO 0	2	0	1624.89
12	CLO 0	2	0	2255.81
22	THI 0	4	0	1956.56
30	IMD 0	3	0	2717.27
32	THI 0	4	0	3964.81
36	IMD 0	3	0	1699.65
50	IMD 0	3	0	3811.37
52	THI 0	4	0	1861.23
66	CLO 0	2	0	2443.38
70	THI 0	4	0	2327.52
71	IMD 0	3	0	2440.22
75	CLO 0	2	0	1885.7

## Sheet: Fig 4A
week	hive	treatment	nM dose	kg syrup
1	3	0	0	0.67
1	12	0	0	0.81
1	22	0	0	0.51
1	30	0	0	0.35
1	32	0	0	0.76
1	36	0	0	0.83
1	50	0	0	0.19
1	52	0	0	0.18
1	66	0	0	0.53
1	70	0	0	0.72
1	71	0	0	0.32
1	75	0	0	0.55
1	5	CLO 20	20	0.67
1	6	CLO 20	20	0.47
1	15	CLO 20	20	0.47
1	25	CLO 20	20	0.22
1	28	CLO 20	20	0.11
1	55	CLO 20	20	0.43
1	63	CLO 20	20	0.71
1	68	CLO 20	20	1.09
1	9	CLO 80	80	0.46
1	29	CLO 80	80	1.12
1	34	CLO 80	80	1.307
1	42	CLO 80	80	0.17
1	49	CLO 80	80	0.58
1	53	CLO 80	80	0.98
1	58	CLO 80	80	0.38
1	64	CLO 80	80	0.43
1	67	CLO 80	80	0.35
1	10	IMD 20	20	0.56
1	27	IMD 20	20	0.12
1	40	IMD 20	20	0.37
1	44	IMD 20	20	0.79
1	56	IMD 20	20	0.68
1	59	IMD 20	20	0.55
1	60	IMD 20	20	0.65
1	72	IMD 20	20	0.64
1	73	IMD 20	20	0.35
1	1	IMD 80	80	0.51
1	11	IMD 80	80	0.26
1	20	IMD 80	80	0.75
1	26	IMD 80	80	0.65
1	31	IMD 80	80	0.8
1	38	IMD 80	80	0.13
1	51	IMD 80	80	0.12
1	54	IMD 80	80	0.62
1	69	IMD 80	80	0.44
1	2	THI 20	20	0.21
1	13	THI 20	20	0.57
1	35	THI 20	20	0.35
1	57	THI 20	20	0.52
1	61	THI 20	20	0.14
1	62	THI 20	20	0.15
1	65	THI 20	20	0.61
1	74	THI 20	20	0.75
1	7	THI 80	80	0.7
1	14	THI 80	80	0.74
1	16	THI 80	80	0.91
1	18	THI 80	80	0.36
1	23	THI 80	80	0.35
1	33	THI 80	80	0.82
1	37	THI 80	80	0.37
1	46	THI 80	80	0.37
2	3	0	0	0.88
2	12	0	0	1.21
2	22	0	0	1.15
2	30	0	0	1.712
2	32	0	0	1.23
2	36	0	0	0.99
2	50	0	0	1.629
2	52	0	0	0.76
2	66	0	0	1.15
2	70	0	0	1.24
2	71	0	0	1.23
2	75	0	0	1.729
2	5	CLO 20	20	1.01
2	6	CLO 20	20	0.75
2	15	CLO 20	20	0.82
2	25	CLO 20	20	0.58
2	28	CLO 20	20	0.6
2	55	CLO 20	20	1.719
2	63	CLO 20	20	2.011
2	68	CLO 20	20	2.066
2	9	CLO 80	80	0.68
2	29	CLO 80	80	1.541
2	34	CLO 80	80	1.26
2	42	CLO 80	80	0.85
2	49	CLO 80	80	0.95
2	53	CLO 80	80	1.794
2	58	CLO 80	80	1.379
2	64	CLO 80	80	1.543
2	67	CLO 80	80	1.919
2	10	IMD 20	20	0.68
2	27	IMD 20	20	0.36
2	40	IMD 20	20	0.86
2	44	IMD 20	20	0.93
2	56	IMD 20	20	1.187
2	59	IMD 20	20	1.654
2	60	IMD 20	20	1.485
2	72	IMD 20	20	1.08
2	73	IMD 20	20	0.927
2	1	IMD 80	80	0.9
2	11	IMD 80	80	0.56
2	20	IMD 80	80	0.76
2	26	IMD 80	80	1.354
2	31	IMD 80	80	1.782
2	38	IMD 80	80	0.69
2	51	IMD 80	80	0.8
2	54	IMD 80	80	0.81
2	69	IMD 80	80	0.91
2	2	THI 20	20	0.73
2	13	THI 20	20	0.64
2	35	THI 20	20	1.11
2	57	THI 20	20	1.443
2	61	THI 20	20	0.89
2	62	THI 20	20	0.85
2	65	THI 20	20	1.15
2	74	THI 20	20	2.297
2	7	THI 80	80	0.79
2	14	THI 80	80	0.92
2	16	THI 80	80	1.16
2	18	THI 80	80	0.45
2	23	THI 80	80	0.88
2	33	THI 80	80	1.12
2	37	THI 80	80	0.68
2	46	THI 80	80	1
3	3	0	0	2.29904
3	12	0	0	2.299
3	22	0	0	2.29918
3	30	0	0	2.29954
3	32	0	0	2.29967
3	36	0	0	2.2987
3	50	0	0	2.29922
3	52	0	0	2.29918
3	66	0	0	2.2993
3	70	0	0	2.29913
3	71	0	0	2.29916
3	75	0	0	2.2994
3	5	CLO 20	20	2.29892
3	6	CLO 20	20	2.29859
3	15	CLO 20	20	2.29874
3	25	CLO 20	20	2.29867
3	28	CLO 20	20	2.29851
3	55	CLO 20	20	2.29933
3	63	CLO 20	20	2.29949
3	68	CLO 20	20	2.29927
3	9	CLO 80	80	2.29891
3	29	CLO 80	80	2.29983
3	34	CLO 80	80	2.2994
3	42	CLO 80	80	2.29911
3	49	CLO 80	80	2.29912
3	53	CLO 80	80	2.29963
3	58	CLO 80	80	2.29904
3	64	CLO 80	80	2.29939
3	67	CLO 80	80	2.29885
3	10	IMD 20	20	2.29869
3	27	IMD 20	20	2.29812
3	40	IMD 20	20	2.29881
3	44	IMD 20	20	2.29887
3	56	IMD 20	20	2.2995
3	59	IMD 20	20	2.29954
3	60	IMD 20	20	2.29991
3	72	IMD 20	20	2.29951
3	73	IMD 20	20	2.29921
3	1	IMD 80	80	2.29877
3	11	IMD 80	80	2.29837
3	20	IMD 80	80	2.29897
3	26	IMD 80	80	2.29875
3	31	IMD 80	80	2.2989
3	38	IMD 80	80	2.29837
3	51	IMD 80	80	2.2988
3	54	IMD 80	80	2.2987
3	69	IMD 80	80	2.29859
3	2	THI 20	20	2.29848
3	13	THI 20	20	2.29924
3	35	THI 20	20	2.29838
3	57	THI 20	20	2.2992
3	61	THI 20	20	2.29875
3	62	THI 20	20	2.29867
3	65	THI 20	20	2.29906
3	74	THI 20	20	2.29989
3	7	THI 80	80	2.29897
3	14	THI 80	80	2.2987
3	16	THI 80	80	2.29913
3	18	THI 80	80	2.29845
3	23	THI 80	80	2.29867
3	33	THI 80	80	2.29909
3	37	THI 80	80	2.29841
3	46	THI 80	80	2.29905
4	3	0	0	2.2959
4	12	0	0	1.379
4	22	0	0	2.2974
4	30	0	0	2.3
4	32	0	0	2.299
4	36	0	0	2.298
4	50	0	0	2.2487
4	52	0	0	2.2981
4	66	0	0	2.2982
4	70	0	0	2.297
4	71	0	0	2.2982
4	75	0	0	2.2972
4	5	CLO 20	20	2.05
4	6	CLO 20	20	1.9515
4	15	CLO 20	20	2.0175
4	25	CLO 20	20	2.297
4	28	CLO 20	20	1.2598
4	55	CLO 20	20	2.2979
4	63	CLO 20	20	2.299
4	68	CLO 20	20	2.2977
4	9	CLO 80	80	2.2975
4	29	CLO 80	80	2.2988
4	34	CLO 80	80	2.299
4	42	CLO 80	80	2.297
4	49	CLO 80	80	1.6426
4	53	CLO 80	80	2.2991
4	58	CLO 80	80	2.2987
4	67	CLO 80	80	1.5181
4	10	IMD 20	20	2.1455
4	27	IMD 20	20	0.6486
4	40	IMD 20	20	2.262
4	44	IMD 20	20	1.6255
4	56	IMD 20	20	2.2972
4	59	IMD 20	20	2.2982
4	60	IMD 20	20	2.2982
4	72	IMD 20	20	2.298
4	73	IMD 20	20	2.2982
4	1	IMD 80	80	1.6058
4	11	IMD 80	80	0.956
4	20	IMD 80	80	2.2975
4	26	IMD 80	80	1.5778
4	31	IMD 80	80	2.2985
4	38	IMD 80	80	1.658
4	51	IMD 80	80	2.0361
4	54	IMD 80	80	2.1171
4	69	IMD 80	80	1.2545
4	2	THI 20	20	1.7865
4	13	THI 20	20	2.298
4	35	THI 20	20	1.154
4	57	THI 20	20	2.2718
4	61	THI 20	20	2.1555
4	62	THI 20	20	2.088
4	65	THI 20	20	2.2986
4	74	THI 20	20	2.2981
4	7	THI 80	80	1.9185
4	14	THI 80	80	2.114
4	16	THI 80	80	1.6045
4	18	THI 80	80	1.2765
4	23	THI 80	80	2.2974
4	33	THI 80	80	2.297
4	37	THI 80	80	1.4185
4	46	THI 80	80	2.2976
5	3	0	0	2.2958
5	12	0	0	2.2038
5	22	0	0	2.295
5	30	0	0	2.2975
5	32	0	0	2.2759
5	36	0	0	2.2957
5	50	0	0	2.296
5	52	0	0	2.297
5	66	0	0	2.0295
5	70	0	0	2.2984
5	71	0	0	2.2978
5	75	0	0	2.2975
5	5	CLO 20	20	2.2997
5	6	CLO 20	20	2.1014
5	15	CLO 20	20	1.5983
5	25	CLO 20	20	2.297
5	28	CLO 20	20	2.2985
5	55	CLO 20	20	2.2971
5	63	CLO 20	20	2.299
5	68	CLO 20	20	2.081
5	9	CLO 80	80	2.2729
5	29	CLO 80	80	2.2968
5	34	CLO 80	80	2.2697
5	42	CLO 80	80	2.2961
5	49	CLO 80	80	1.1344
5	53	CLO 80	80	1.7456
5	58	CLO 80	80	1.8171
5	64	CLO 80	80	2.299
5	67	CLO 80	80	1.2985
5	10	IMD 20	20	1.9956
5	27	IMD 20	20	0.795
5	40	IMD 20	20	2.2547
5	44	IMD 20	20	2.2955
5	56	IMD 20	20	2.2969
5	59	IMD 20	20	2.3
5	60	IMD 20	20	2.0935
5	72	IMD 20	20	2.2963
5	73	IMD 20	20	1.9941
5	1	IMD 80	80	1.3269
5	11	IMD 80	80	0.6647
5	20	IMD 80	80	1.37
5	26	IMD 80	80	1.721
5	31	IMD 80	80	2.194
5	38	IMD 80	80	2.2986
5	51	IMD 80	80	1.8765
5	54	IMD 80	80	1.8125
5	69	IMD 80	80	1.2335
5	2	THI 20	20	1.4021
5	13	THI 20	20	2.1655
5	35	THI 20	20	2.29871
5	57	THI 20	20	2.2981
5	61	THI 20	20	2.2955
5	62	THI 20	20	1.6135
5	65	THI 20	20	2.298
5	74	THI 20	20	2.2976
5	7	THI 80	80	2.2974
5	14	THI 80	80	2.2975
5	16	THI 80	80	2.2975
5	18	THI 80	80	1.4225
5	23	THI 80	80	2.295
5	33	THI 80	80	2.297
5	37	THI 80	80	1.144
5	46	THI 80	80	2.2195
6	3	0	0	0.967
6	12	0	0	1.4407
6	22	0	0	2.0459
6	30	0	0	2.2975
6	32	0	0	1.272
6	36	0	0	2.298
6	50	0	0	2.298
6	52	0	0	1.828
6	66	0	0	2.014
6	70	0	0	2.299
6	71	0	0	2.299
6	75	0	0	2.297
6	5	CLO 20	20	2.297
6	6	CLO 20	20	2.2965
6	15	CLO 20	20	1.1528
6	25	CLO 20	20	1.8607
6	28	CLO 20	20	1.9725
6	55	CLO 20	20	2.296
6	63	CLO 20	20	2.2985
6	68	CLO 20	20	2.2975
6	9	CLO 80	80	1.859
6	29	CLO 80	80	1.832
6	34	CLO 80	80	1.7295
6	42	CLO 80	80	1.7915
6	49	CLO 80	80	0.35
6	53	CLO 80	80	1.0495
6	58	CLO 80	80	0.6235
6	64	CLO 80	80	2.298
6	67	CLO 80	80	1.4685
6	10	IMD 20	20	1.78
6	27	IMD 20	20	1.21
6	40	IMD 20	20	2.295
6	44	IMD 20	20	2.261
6	56	IMD 20	20	2.2965
6	59	IMD 20	20	2.2985
6	60	IMD 20	20	2.299
6	72	IMD 20	20	2.2985
6	73	IMD 20	20	2.2225
6	1	IMD 80	80	1.047
6	11	IMD 80	80	1.0594
6	20	IMD 80	80	1.1858
6	26	IMD 80	80	1.8722
6	31	IMD 80	80	2.298
6	38	IMD 80	80	2.107
6	51	IMD 80	80	1.448
6	54	IMD 80	80	2.1515
6	69	IMD 80	80	0.751
6	2	THI 20	20	1.3395
6	13	THI 20	20	1.358
6	35	THI 20	20	0.3691
6	57	THI 20	20	2.297
6	61	THI 20	20	1.014
6	62	THI 20	20	0.818
6	65	THI 20	20	1.4095
6	74	THI 20	20	2.0615
6	7	THI 80	80	2.2971
6	14	THI 80	80	1.5768
6	16	THI 80	80	1.6195
6	18	THI 80	80	2.2971
6	23	THI 80	80	1.0606
6	33	THI 80	80	1.916
6	37	THI 80	80	1.174
6	46	THI 80	80	2.297
7	3	0	0	2.2982
7	12	0	0	2.0498
7	22	0	0	2.2976
7	30	0	0	2.2982
7	32	0	0	2.2985
7	36	0	0	2.2976
7	50	0	0	2.2979
7	52	0	0	2.2967
7	66	0	0	2.2983
7	70	0	0	2.299
7	71	0	0	2.2974
7	75	0	0	2.2985
7	5	CLO 20	20	2.2979
7	6	CLO 20	20	2.2971
7	15	CLO 20	20	1.9875
7	25	CLO 20	20	2.2976
7	28	CLO 20	20	2.2985
7	55	CLO 20	20	2.2976
7	63	CLO 20	20	2.2989
7	68	CLO 20	20	1.7174
7	9	CLO 80	80	2.1063
7	29	CLO 80	80	2.2978
7	34	CLO 80	80	1.5541
7	42	CLO 80	80	1.9887
7	49	CLO 80	80	0.4491
7	53	CLO 80	80	1.1937
7	58	CLO 80	80	2.2995
7	64	CLO 80	80	2.2968
7	67	CLO 80	80	2.2992
7	10	IMD 20	20	2.2977
7	27	IMD 20	20	1.7686
7	40	IMD 20	20	2.2992
7	44	IMD 20	20	2.2972
7	56	IMD 20	20	2.2972
7	59	IMD 20	20	2.2993
7	60	IMD 20	20	2.2969
7	72	IMD 20	20	2.2966
7	73	IMD 20	20	2.2955
7	1	IMD 80	80	2.0304
7	11	IMD 80	80	2.1103
7	20	IMD 80	80	1.8385
7	26	IMD 80	80	1.9662
7	31	IMD 80	80	2.2978
7	38	IMD 80	80	1.9905
7	51	IMD 80	80	1.6944
7	54	IMD 80	80	2.3
7	69	IMD 80	80	0.7986
7	2	THI 20	20	1.4091
7	13	THI 20	20	2.2978
7	35	THI 20	20	0.7122
7	57	THI 20	20	2.2985
7	61	THI 20	20	1.8765
7	65	THI 20	20	2.2997
7	74	THI 20	20	2.2984
7	7	THI 80	80	2.299
7	14	THI 80	80	2.2966
7	16	THI 80	80	2.2978
7	18	THI 80	80	2.2984
7	23	THI 80	80	2.2979
7	33	THI 80	80	2.1363
7	37	THI 80	80	1.3126
7	46	THI 80	80	2.2986
8	3	0	0	0.2234
8	12	0	0	0.5538
8	22	0	0	1.1939
8	30	0	0	1.0644
8	32	0	0	0.5236
8	36	0	0	0.7037
8	50	0	0	1.3551
8	52	0	0	0.7133
8	66	0	0	0.9906
8	70	0	0	0.6131
8	71	0	0	1.3461
8	75	0	0	0.9697
8	5	CLO 20	20	1.055
8	6	CLO 20	20	1.438
8	15	CLO 20	20	1.2839
8	25	CLO 20	20	0.8879
8	28	CLO 20	20	1.0301
8	55	CLO 20	20	1.1807
8	63	CLO 20	20	1.5532
8	68	CLO 20	20	0.5671
8	9	CLO 80	80	0.8159
8	29	CLO 80	80	1.0125
8	34	CLO 80	80	0.4197
8	42	CLO 80	80	0.8736
8	49	CLO 80	80	0.2419
8	53	CLO 80	80	0.444
8	58	CLO 80	80	1.0846
8	64	CLO 80	80	1.6905
8	67	CLO 80	80	1.1653
8	10	IMD 20	20	0.9042
8	27	IMD 20	20	0.6414
8	40	IMD 20	20	0.8487
8	44	IMD 20	20	0.5242
8	56	IMD 20	20	0.9406
8	59	IMD 20	20	0.8123
8	60	IMD 20	20	1.1991
8	72	IMD 20	20	1.5069
8	73	IMD 20	20	0.831
8	1	IMD 80	80	0.8704
8	11	IMD 80	80	0.6894
8	20	IMD 80	80	0.947
8	26	IMD 80	80	1.0086
8	31	IMD 80	80	0.8705
8	38	IMD 80	80	0.3432
8	51	IMD 80	80	0.6815
8	54	IMD 80	80	0.5304
8	69	IMD 80	80	0.4049
8	2	THI 20	20	0.2574
8	13	THI 20	20	0.4482
8	35	THI 20	20	0.4671
8	57	THI 20	20	1.0072
8	61	THI 20	20	0.5788
8	62	THI 20	20	0.6113
8	65	THI 20	20	0.7194
8	74	THI 20	20	0.6307
8	7	THI 80	80	1.0397
8	14	THI 80	80	0.3074
8	16	THI 80	80	1.0081
8	18	THI 80	80	0.6732
8	23	THI 80	80	0.6899
8	33	THI 80	80	0.6563
8	37	THI 80	80	0.3622
8	46	THI 80	80	0.833
9	3	0	0	0.2678
9	12	0	0	0.9659
9	22	0	0	0.8063
9	30	0	0	1.168
9	32	0	0	0.5021
9	36	0	0	0.4381
9	50	0	0	1.4757
9	52	0	0	0.3886
9	66	0	0	0.9373
9	70	0	0	0.5102
9	71	0	0	1.1556
9	75	0	0	0.9146
9	5	CLO 20	20	0.8439
9	6	CLO 20	20	0.9532
9	15	CLO 20	20	0.7618
9	25	CLO 20	20	0.8545
9	28	CLO 20	20	0.8203
9	55	CLO 20	20	1.4745
9	63	CLO 20	20	1.1674
9	68	CLO 20	20	0.5037
9	9	CLO 80	80	0.6867
9	29	CLO 80	80	0.8273
9	34	CLO 80	80	0.4498
9	42	CLO 80	80	0.9321
9	49	CLO 80	80	0.306
9	53	CLO 80	80	0.5334
9	58	CLO 80	80	0.941
9	64	CLO 80	80	2.2959
9	67	CLO 80	80	1.1987
9	10	IMD 20	20	0.9812
9	27	IMD 20	20	0.7276
9	40	IMD 20	20	0.6423
9	44	IMD 20	20	0.5306
9	56	IMD 20	20	1.0784
9	59	IMD 20	20	0.9275
9	60	IMD 20	20	0.8052
9	72	IMD 20	20	1.0821
9	73	IMD 20	20	0.6479
9	1	IMD 80	80	0.8205
9	11	IMD 80	80	0.6598
9	20	IMD 80	80	0.575
9	26	IMD 80	80	0.9096
9	31	IMD 80	80	1.4332
9	38	IMD 80	80	0.4269
9	51	IMD 80	80	0.6554
9	54	IMD 80	80	0.3349
9	69	IMD 80	80	0.48
9	2	THI 20	20	0.2852
9	13	THI 20	20	0.6173
9	57	THI 20	20	0.672
9	61	THI 20	20	0.7055
9	62	THI 20	20	0.5179
9	65	THI 20	20	0.4306
9	74	THI 20	20	0.3341
9	7	THI 80	80	0.6896
9	14	THI 80	80	0.8987
9	16	THI 80	80	0.6791
9	18	THI 80	80	0.4302
9	23	THI 80	80	0.5325
9	33	THI 80	80	0.5052
9	37	THI 80	80	0.298
9	46	THI 80	80	0.536
10	3	0	0	0.2238
10	12	0	0	0.7472
10	22	0	0	0.6142
10	30	0	0	0.9341
10	32	0	0	0.4407
10	36	0	0	0.3071
10	50	0	0	1.6119
10	52	0	0	0.9354
10	66	0	0	0.7045
10	70	0	0	0.558
10	71	0	0	1.1256
10	75	0	0	0.6967
10	5	CLO 20	20	0.6316
10	6	CLO 20	20	0.8484
10	15	CLO 20	20	0.7834
10	25	CLO 20	20	0.6994
10	28	CLO 20	20	0.6304
10	55	CLO 20	20	1.3136
10	63	CLO 20	20	1.6462
10	68	CLO 20	20	0.3992
10	9	CLO 80	80	0.6171
10	29	CLO 80	80	0.6973
10	42	CLO 80	80	0.9235
10	49	CLO 80	80	0.4508
10	53	CLO 80	80	0.3814
10	58	CLO 80	80	0.8614
10	64	CLO 80	80	1.8695
10	67	CLO 80	80	0.8432
10	10	IMD 20	20	0.7108
10	27	IMD 20	20	0.6685
10	40	IMD 20	20	0.7442
10	44	IMD 20	20	0.2971
10	56	IMD 20	20	0.675
10	59	IMD 20	20	0.909
10	60	IMD 20	20	0.6068
10	72	IMD 20	20	1.5998
10	73	IMD 20	20	0.5605
10	1	IMD 80	80	0.4958
10	11	IMD 80	80	0.657
10	20	IMD 80	80	0.4142
10	26	IMD 80	80	0.5938
10	31	IMD 80	80	1.441
10	38	IMD 80	80	0.4065
10	51	IMD 80	80	0.5691
10	54	IMD 80	80	0.2762
10	69	IMD 80	80	0.448
10	2	THI 20	20	0.2563
10	13	THI 20	20	0.6952
10	57	THI 20	20	0.4353
10	61	THI 20	20	0.5612
10	62	THI 20	20	0.359
10	65	THI 20	20	0.5522
10	74	THI 20	20	0.3509
10	7	THI 80	80	0.7387
10	14	THI 80	80	0.7587
10	16	THI 80	80	0.4572
10	18	THI 80	80	0.3041
10	23	THI 80	80	0.3096
10	33	THI 80	80	0.6035
10	37	THI 80	80	0.1956
10	46	THI 80	80	0.5097
11	3	0	0	0.3257
11	12	0	0	0.5479
11	22	0	0	0.7454
11	30	0	0	0.7003
11	32	0	0	0.3899
11	36	0	0	0.383
11	50	0	0	1.7791
11	52	0	0	0.9126
11	66	0	0	0.673
11	70	0	0	0.8876
11	71	0	0	1.0474
11	75	0	0	0.6585
11	5	CLO 20	20	0.2382
11	6	CLO 20	20	0.4811
11	15	CLO 20	20	0.7924
11	25	CLO 20	20	0.6463
11	28	CLO 20	20	0.9182
11	55	CLO 20	20	1.2634
11	63	CLO 20	20	1.1587
11	68	CLO 20	20	0.5341
11	9	CLO 80	80	0.491
11	29	CLO 80	80	0.6258
11	34	CLO 80	80	0.5009
11	42	CLO 80	80	0.8848
11	49	CLO 80	80	0.329
11	53	CLO 80	80	0.554
11	58	CLO 80	80	0.691
11	64	CLO 80	80	2.1098
11	67	CLO 80	80	0.6551
11	10	IMD 20	20	0.8203
11	27	IMD 20	20	0.6495
11	40	IMD 20	20	0.5514
11	44	IMD 20	20	0.2494
11	56	IMD 20	20	1.0314
11	59	IMD 20	20	1.1642
11	60	IMD 20	20	0.2853
11	72	IMD 20	20	1.4559
11	73	IMD 20	20	0.8248
11	1	IMD 80	80	0.444
11	11	IMD 80	80	0.6141
11	20	IMD 80	80	0.5203
11	26	IMD 80	80	0.696
11	31	IMD 80	80	1.0733
11	38	IMD 80	80	0.3855
11	51	IMD 80	80	1.0454
11	54	IMD 80	80	0.4835
11	69	IMD 80	80	0.3848
11	2	THI 20	20	0.4245
11	13	THI 20	20	0.6549
11	35	THI 20	20	0.4528
11	57	THI 20	20	0.5179
11	61	THI 20	20	0.7341
11	62	THI 20	20	0.4272
11	65	THI 20	20	0.5343
11	74	THI 20	20	0.3032
11	7	THI 80	80	0.7265
11	14	THI 80	80	1.0566
11	16	THI 80	80	0.3597
11	18	THI 80	80	0.431
11	23	THI 80	80	0.4066
11	33	THI 80	80	0.9651
11	37	THI 80	80	0.2907
11	46	THI 80	80	0.5436
12	3	0	0	0.3974
12	12	0	0	0.4712
12	22	0	0	0.7329
12	30	0	0	0.343
12	32	0	0	0.3009
12	36	0	0	0.312
12	50	0	0	0.494
12	52	0	0	0.6288
12	66	0	0	0.3149
12	70	0	0	0.5439
12	71	0	0	0.304
12	75	0	0	0.3631
12	5	CLO 20	20	0.29
12	6	CLO 20	20	0.368
12	15	CLO 20	20	0.7217
12	25	CLO 20	20	0.7666
12	28	CLO 20	20	1.1275
12	55	CLO 20	20	0.9533
12	63	CLO 20	20	0.4601
12	68	CLO 20	20	0.3959
12	9	CLO 80	80	0.5396
12	29	CLO 80	80	0.4422
12	34	CLO 80	80	0.308
12	42	CLO 80	80	0.5206
12	49	CLO 80	80	0.496
12	53	CLO 80	80	0.396
12	58	CLO 80	80	0.3701
12	64	CLO 80	80	1.0916
12	67	CLO 80	80	0.4122
12	10	IMD 20	20	0.5252
12	27	IMD 20	20	0.4277
12	40	IMD 20	20	0.434
12	44	IMD 20	20	0.2905
12	56	IMD 20	20	0.3085
12	59	IMD 20	20	0.9112
12	60	IMD 20	20	0.2734
12	72	IMD 20	20	0.9614
12	73	IMD 20	20	0.5079
12	1	IMD 80	80	0.4052
12	11	IMD 80	80	0.5384
12	20	IMD 80	80	0.4893
12	26	IMD 80	80	0.4627
12	31	IMD 80	80	0.9857
12	38	IMD 80	80	0.4667
12	51	IMD 80	80	0.799
12	54	IMD 80	80	0.4211
12	69	IMD 80	80	0.3599
12	2	THI 20	20	0.3398
12	13	THI 20	20	0.8212
12	35	THI 20	20	0.4511
12	57	THI 20	20	0.4517
12	61	THI 20	20	0.6589
12	62	THI 20	20	0.4094
12	65	THI 20	20	0.3378
12	74	THI 20	20	0.3166
12	7	THI 80	80	0.5329
12	14	THI 80	80	0.833
12	16	THI 80	80	0.3761
12	18	THI 80	80	0.2928
12	23	THI 80	80	0.3131
12	33	THI 80	80	0.9492
12	37	THI 80	80	0.3381
12	46	THI 80	80	0.5346

## Sheet: Fig 4B
hive	treatment	cumlative kg syrup
3	CLO 0	13.144
12	CLO 0	14.6783
22	THI 0	16.9878
30	IMD 0	17.7645
32	THI 0	14.5923
36	IMD 0	15.4519
50	IMD 0	19.9746
52	THI 0	15.5377
66	CLO 0	16.2396
70	THI 0	16.5653
71	IMD 0	18.0203
75	CLO 0	17.3712
5	CLO 20	15.9822
6	CLO 20	16.2538
15	CLO 20	14.688
25	CLO 20	15.7057
28	CLO 20	15.3643
55	CLO 20	19.8224
63	CLO 20	20.2015
68	CLO 20	16.2489
9	CLO 80	15.1249
29	CLO 80	17.2913
34	CLO 80	14.3971
42	CLO 80	15.827
49	CLO 80	9.22891
53	CLO 80	13.6703
58	CLO 80	15.0449
64	CLO 80	20.2235
67	CLO 80	15.4266
10	IMD 20	15.6992
27	IMD 20	10.315
40	IMD 20	15.8603
44	IMD 20	14.3899
56	IMD 20	17.3882
59	IMD 20	18.4237
60	IMD 20	16.5923
72	IMD 20	19.815
73	IMD 20	15.7586
1	IMD 80	12.7548
11	IMD 80	11.0675
20	IMD 80	13.4466
26	IMD 80	15.1106
31	IMD 80	19.7729
38	IMD 80	13.2013
51	IMD 80	14.0242
54	IMD 80	14.1559
69	IMD 80	9.76379
2	THI 20	10.7389
13	THI 20	14.8653
35	THI 20	9.66339
57	THI 20	16.5117
61	THI 20	13.9087
62	THI 20	10.143
65	THI 20	14.9392
74	THI 20	16.238
7	THI 80	16.3284
14	THI 80	16.098
16	THI 80	15.0686
18	THI 80	12.5343
23	THI 80	13.7313
33	THI 80	16.5647
37	THI 80	9.88211
46	THI 80	15.7387

## Sheet: Fig 4C
week	hive	treatment	nM dose	g patty
2	3	0	0	23
2	12	0	0	4
2	22	0	0	2
2	30	0	0	-3
2	32	0	0	2
2	36	0	0	70.5
2	50	0	0	64.6
2	52	0	0	105
2	66	0	0	78.4
2	70	0	0	123.2
2	71	0	0	66.7
2	75	0	0	156.7
2	5	CLO 20	20	33
2	6	CLO 20	20	108
2	15	CLO 20	20	129.5
2	25	CLO 20	20	4
2	28	CLO 20	20	75
2	55	CLO 20	20	128
2	63	CLO 20	20	56.3
2	68	CLO 20	20	27.2
2	9	CLO 80	80	40
2	29	CLO 80	80	49
2	34	CLO 80	80	81
2	42	CLO 80	80	47.6
2	49	CLO 80	80	69.5
2	53	CLO 80	80	49
2	58	CLO 80	80	2.3
2	64	CLO 80	80	99
2	67	CLO 80	80	54.7
2	10	IMD 20	20	9
2	27	IMD 20	20	14.5
2	40	IMD 20	20	33
2	44	IMD 20	20	100.5
2	56	IMD 20	20	64.2
2	59	IMD 20	20	64.7
2	60	IMD 20	20	53.7
2	72	IMD 20	20	37.3
2	73	IMD 20	20	52
2	1	IMD 80	80	119
2	11	IMD 80	80	4
2	20	IMD 80	80	25.5
2	26	IMD 80	80	182
2	31	IMD 80	80	115
2	38	IMD 80	80	57.5
2	51	IMD 80	80	48.7
2	54	IMD 80	80	127
2	69	IMD 80	80	146.4
2	2	THI 20	20	33
2	13	THI 20	20	77
2	35	THI 20	20	104.9
2	57	THI 20	20	83.6
2	61	THI 20	20	57.9
2	62	THI 20	20	62.5
2	65	THI 20	20	89.9
2	74	THI 20	20	161.9
2	7	THI 80	80	124
2	14	THI 80	80	109
2	16	THI 80	80	138
2	18	THI 80	80	56
2	23	THI 80	80	107
2	33	THI 80	80	102.9
2	37	THI 80	80	67.8
2	46	THI 80	80	76.5
3	3	0	0	153.9
3	12	0	0	94.3
3	22	0	0	149.9
3	30	0	0	177.6
3	32	0	0	152.9
3	36	0	0	125.8
3	50	0	0	134.7
3	52	0	0	125.6
3	66	0	0	124.6
3	70	0	0	137.1
3	71	0	0	113.5
3	75	0	0	129.2
3	5	CLO 20	20	105.4
3	6	CLO 20	20	122.8
3	15	CLO 20	20	119
3	25	CLO 20	20	116.2
3	28	CLO 20	20	156.3
3	55	CLO 20	20	150.6
3	63	CLO 20	20	153.4
3	68	CLO 20	20	109.8
3	9	CLO 80	80	145.7
3	29	CLO 80	80	167.3
3	34	CLO 80	80	152.3
3	42	CLO 80	80	131.5
3	49	CLO 80	80	162.5
3	53	CLO 80	80	174.6
3	58	CLO 80	80	118.1
3	64	CLO 80	80	172.2
3	67	CLO 80	80	103.2
3	10	IMD 20	20	98.2
3	27	IMD 20	20	63.2
3	40	IMD 20	20	119.8
3	44	IMD 20	20	146.9
3	56	IMD 20	20	137.3
3	59	IMD 20	20	135
3	60	IMD 20	20	142.6
3	72	IMD 20	20	123.6
3	73	IMD 20	20	109.6
3	1	IMD 80	80	120.6
3	11	IMD 80	80	98.3
3	20	IMD 80	80	136.3
3	26	IMD 80	80	158.9
3	31	IMD 80	80	153
3	38	IMD 80	80	133
3	51	IMD 80	80	141.2
3	54	IMD 80	80	155.2
3	69	IMD 80	80	136.5
3	2	THI 20	20	107.9
3	13	THI 20	20	169.6
3	35	THI 20	20	133.9
3	57	THI 20	20	148.9
3	61	THI 20	20	122.7
3	62	THI 20	20	124
3	65	THI 20	20	146.7
3	74	THI 20	20	165.3
3	7	THI 80	80	115.2
3	14	THI 80	80	106.5
3	16	THI 80	80	124.4
3	18	THI 80	80	104
3	23	THI 80	80	101.5
3	33	THI 80	80	122.1
3	37	THI 80	80	89.1
3	46	THI 80	80	138.8
4	3	0	0	150.6
4	12	0	0	131.5
4	22	0	0	172.6
4	30	0	0	173.2
4	32	0	0	162.9
4	36	0	0	152
4	50	0	0	174
4	52	0	0	123
4	66	0	0	157
4	70	0	0	156.1
4	71	0	0	144.2
4	75	0	0	169.5
4	5	CLO 20	20	145.6
4	6	CLO 20	20	160
4	15	CLO 20	20	120.2
4	25	CLO 20	20	126.5
4	28	CLO 20	20	147.8
4	55	CLO 20	20	175.5
4	63	CLO 20	20	152.9
4	68	CLO 20	20	121
4	9	CLO 80	80	155.6
4	29	CLO 80	80	169.7
4	34	CLO 80	80	173.4
4	42	CLO 80	80	147.5
4	49	CLO 80	80	135
4	53	CLO 80	80	176.5
4	58	CLO 80	80	138.8
4	64	CLO 80	80	177.5
4	67	CLO 80	80	111
4	10	IMD 20	20	121
4	27	IMD 20	20	93.3
4	40	IMD 20	20	138.5
4	44	IMD 20	20	142.6
4	56	IMD 20	20	153.9
4	59	IMD 20	20	155.4
4	60	IMD 20	20	152.1
4	72	IMD 20	20	128.1
4	73	IMD 20	20	137.4
4	1	IMD 80	80	139
4	11	IMD 80	80	121
4	20	IMD 80	80	148.4
4	26	IMD 80	80	154
4	31	IMD 80	80	166.2
4	38	IMD 80	80	156.5
4	51	IMD 80	80	150
4	54	IMD 80	80	178.5
4	69	IMD 80	80	150
4	2	THI 20	20	116.1
4	13	THI 20	20	173.7
4	35	THI 20	20	151.9
4	57	THI 20	20	165.5
4	61	THI 20	20	148
4	62	THI 20	20	119
4	65	THI 20	20	156.8
4	74	THI 20	20	165.5
4	7	THI 80	80	138
4	14	THI 80	80	122
4	16	THI 80	80	135.2
4	18	THI 80	80	130
4	23	THI 80	80	109.9
4	33	THI 80	80	159.5
4	37	THI 80	80	93.5
4	46	THI 80	80	151.3
5	3	0	0	158
5	12	0	0	131.5
5	22	0	0	174.9
5	30	0	0	171.8
5	32	0	0	152.8
5	36	0	0	141
5	50	0	0	168.5
5	52	0	0	99
5	66	0	0	142
5	70	0	0	140.6
5	71	0	0	150.9
5	75	0	0	155
5	5	CLO 20	20	133
5	6	CLO 20	20	152.6
5	15	CLO 20	20	77.5
5	25	CLO 20	20	112
5	28	CLO 20	20	132
5	55	CLO 20	20	162
5	63	CLO 20	20	159.7
5	68	CLO 20	20	109.9
5	9	CLO 80	80	110
5	29	CLO 80	80	136.1
5	34	CLO 80	80	141.7
5	42	CLO 80	80	133
5	49	CLO 80	80	141.5
5	53	CLO 80	80	142.2
5	58	CLO 80	80	120.7
5	64	CLO 80	80	142
5	67	CLO 80	80	110
5	10	IMD 20	20	136
5	27	IMD 20	20	71.6
5	40	IMD 20	20	148.1
5	44	IMD 20	20	153.7
5	56	IMD 20	20	178.6
5	59	IMD 20	20	151
5	60	IMD 20	20	145.3
5	72	IMD 20	20	152.5
5	73	IMD 20	20	133.5
5	1	IMD 80	80	163
5	11	IMD 80	80	98.3
5	20	IMD 80	80	153.1
5	26	IMD 80	80	160.6
5	31	IMD 80	80	160.5
5	38	IMD 80	80	137
5	51	IMD 80	80	160
5	54	IMD 80	80	167.1
5	69	IMD 80	80	155.3
5	2	THI 20	20	89.9
5	13	THI 20	20	177
5	35	THI 20	20	120.5
5	57	THI 20	20	170
5	61	THI 20	20	149.9
5	62	THI 20	20	133.8
5	65	THI 20	20	162
5	74	THI 20	20	177.1
5	7	THI 80	80	140.9
5	14	THI 80	80	154.4
5	16	THI 80	80	157.5
5	18	THI 80	80	144.5
5	23	THI 80	80	117.5
5	33	THI 80	80	153.5
5	37	THI 80	80	90.6
5	46	THI 80	80	156
6	3	0	0	154.7
6	12	0	0	127
6	22	0	0	178.1
6	30	0	0	169.5
6	32	0	0	149
6	36	0	0	154.2
6	50	0	0	170.2
6	52	0	0	143.8
6	66	0	0	154.5
6	70	0	0	144
6	71	0	0	156
6	75	0	0	166.5
6	5	CLO 20	20	151.5
6	6	CLO 20	20	161.5
6	15	CLO 20	20	83.9
6	25	CLO 20	20	124
6	28	CLO 20	20	159.5
6	55	CLO 20	20	160.5
6	63	CLO 20	20	168.5
6	68	CLO 20	20	148.9
6	9	CLO 80	80	124.2
6	29	CLO 80	80	148
6	34	CLO 80	80	159.5
6	42	CLO 80	80	135
6	49	CLO 80	80	137.4
6	53	CLO 80	80	147
6	58	CLO 80	80	134.8
6	64	CLO 80	80	157
6	67	CLO 80	80	102.3
6	10	IMD 20	20	164.5
6	27	IMD 20	20	112.5
6	40	IMD 20	20	176.4
6	44	IMD 20	20	149.4
6	56	IMD 20	20	179.7
6	59	IMD 20	20	172.5
6	60	IMD 20	20	163.3
6	72	IMD 20	20	157
6	73	IMD 20	20	156
6	1	IMD 80	80	137.3
6	11	IMD 80	80	119
6	20	IMD 80	80	163.5
6	26	IMD 80	80	169.5
6	31	IMD 80	80	175.5
6	38	IMD 80	80	159.5
6	51	IMD 80	80	156
6	54	IMD 80	80	163.8
6	69	IMD 80	80	155
6	2	THI 20	20	97.1
6	13	THI 20	20	177.2
6	35	THI 20	20	138.1
6	57	THI 20	20	169.5
6	61	THI 20	20	131.7
6	62	THI 20	20	121.3
6	65	THI 20	20	170.7
6	74	THI 20	20	178.1
6	7	THI 80	80	150.9
6	14	THI 80	80	137.5
6	16	THI 80	80	157.5
6	18	THI 80	80	167.9
6	23	THI 80	80	120.3
6	33	THI 80	80	148
6	37	THI 80	80	112.1
6	46	THI 80	80	153
7	3	0	0	260
7	12	0	0	260
7	22	0	0	260
7	30	0	0	260
7	32	0	0	260
7	36	0	0	260
7	50	0	0	260
7	52	0	0	260
7	66	0	0	260
7	70	0	0	260
7	71	0	0	260
7	75	0	0	260
7	5	CLO 20	20	260
7	6	CLO 20	20	260
7	15	CLO 20	20	258.6
7	25	CLO 20	20	260
7	28	CLO 20	20	260
7	55	CLO 20	20	260
7	63	CLO 20	20	260
7	68	CLO 20	20	260
7	9	CLO 80	80	260
7	29	CLO 80	80	260
7	34	CLO 80	80	257.2
7	42	CLO 80	80	260
7	49	CLO 80	80	260
7	53	CLO 80	80	260
7	58	CLO 80	80	260
7	64	CLO 80	80	260
7	67	CLO 80	80	260
7	10	IMD 20	20	260
7	27	IMD 20	20	248.9
7	40	IMD 20	20	260
7	44	IMD 20	20	260
7	56	IMD 20	20	260
7	59	IMD 20	20	260
7	60	IMD 20	20	260
7	72	IMD 20	20	260
7	73	IMD 20	20	260
7	1	IMD 80	80	260
7	11	IMD 80	80	260
7	20	IMD 80	80	260
7	26	IMD 80	80	260
7	31	IMD 80	80	260
7	38	IMD 80	80	260
7	51	IMD 80	80	260
7	54	IMD 80	80	260
7	69	IMD 80	80	260
7	2	THI 20	20	208
7	13	THI 20	20	260
7	35	THI 20	20	260
7	57	THI 20	20	260
7	61	THI 20	20	260
7	62	THI 20	20	226.1
7	65	THI 20	20	260
7	74	THI 20	20	260
7	7	THI 80	80	260
7	14	THI 80	80	260
7	16	THI 80	80	260
7	18	THI 80	80	260
7	23	THI 80	80	257.3
7	33	THI 80	80	260
7	37	THI 80	80	210.7
7	46	THI 80	80	260
8	3	0	0	223.9
8	12	0	0	243.2
8	22	0	0	260
8	30	0	0	260
8	32	0	0	260
8	36	0	0	260
8	50	0	0	260
8	52	0	0	254.7
8	66	0	0	260
8	70	0	0	257.9
8	71	0	0	260
8	75	0	0	260
8	5	CLO 20	20	260
8	6	CLO 20	20	260
8	15	CLO 20	20	219.3
8	25	CLO 20	20	215.4
8	28	CLO 20	20	226.3
8	55	CLO 20	20	260
8	63	CLO 20	20	260
8	68	CLO 20	20	241
8	9	CLO 80	80	228.2
8	29	CLO 80	80	233.4
8	34	CLO 80	80	243
8	42	CLO 80	80	238.8
8	49	CLO 80	80	252.1
8	53	CLO 80	80	227.1
8	58	CLO 80	80	260
8	64	CLO 80	80	260
8	67	CLO 80	80	218.4
8	10	IMD 20	20	260
8	27	IMD 20	20	217.6
8	40	IMD 20	20	260
8	44	IMD 20	20	260
8	56	IMD 20	20	260
8	59	IMD 20	20	260
8	60	IMD 20	20	260
8	72	IMD 20	20	260
8	73	IMD 20	20	212.9
8	1	IMD 80	80	251.8
8	11	IMD 80	80	239.2
8	20	IMD 80	80	260
8	26	IMD 80	80	260
8	31	IMD 80	80	233.5
8	38	IMD 80	80	206
8	51	IMD 80	80	241.2
8	54	IMD 80	80	245
8	69	IMD 80	80	258
8	2	THI 20	20	144.5
8	13	THI 20	20	260
8	35	THI 20	20	240
8	57	THI 20	20	260
8	61	THI 20	20	260
8	62	THI 20	20	218.7
8	65	THI 20	20	260
8	74	THI 20	20	260
8	7	THI 80	80	260
8	14	THI 80	80	232.1
8	16	THI 80	80	260
8	18	THI 80	80	255.4
8	23	THI 80	80	238
8	33	THI 80	80	205.7
8	37	THI 80	80	97.2
8	46	THI 80	80	260
9	3	0	0	388.2
9	12	0	0	393.6
9	22	0	0	464.3
9	30	0	0	489
9	32	0	0	462
9	36	0	0	433.4
9	50	0	0	495.2
9	52	0	0	393.9
9	66	0	0	452.1
9	70	0	0	346.7
9	71	0	0	470.3
9	75	0	0	444.8
9	5	CLO 20	20	432.5
9	6	CLO 20	20	442.3
9	15	CLO 20	20	346.9
9	25	CLO 20	20	381.9
9	28	CLO 20	20	323.2
9	55	CLO 20	20	482.2
9	63	CLO 20	20	500
9	68	CLO 20	20	378.8
9	9	CLO 80	80	398.5
9	29	CLO 80	80	417
9	34	CLO 80	80	448.3
9	42	CLO 80	80	435.1
9	49	CLO 80	80	463.9
9	53	CLO 80	80	361.6
9	58	CLO 80	80	445.1
9	64	CLO 80	80	491.2
9	67	CLO 80	80	369.2
9	10	IMD 20	20	490.9
9	27	IMD 20	20	342.9
9	40	IMD 20	20	439.4
9	44	IMD 20	20	467.8
9	56	IMD 20	20	483.3
9	59	IMD 20	20	408.7
9	60	IMD 20	20	455.9
9	72	IMD 20	20	455.9
9	73	IMD 20	20	381.3
9	1	IMD 80	80	354.3
9	11	IMD 80	80	334
9	20	IMD 80	80	444.6
9	26	IMD 80	80	474.3
9	31	IMD 80	80	331.2
9	38	IMD 80	80	400.3
9	51	IMD 80	80	469.5
9	54	IMD 80	80	445.2
9	69	IMD 80	80	431.8
9	2	THI 20	20	124.3
9	13	THI 20	20	449
9	35	THI 20	20	299.2
9	57	THI 20	20	378.8
9	61	THI 20	20	398.2
9	62	THI 20	20	252.4
9	65	THI 20	20	401.2
9	74	THI 20	20	373.2
9	7	THI 80	80	485.2
9	14	THI 80	80	350.5
9	16	THI 80	80	396.6
9	18	THI 80	80	408.6
9	23	THI 80	80	374.5
9	33	THI 80	80	239.6
9	37	THI 80	80	162.4
9	46	THI 80	80	412.7
10	3	0	0	684.5
10	12	0	0	686.6
10	22	0	0	826.1
10	30	0	0	758.6
10	32	0	0	848.6
10	36	0	0	613
10	50	0	0	954.5
10	52	0	0	653.2
10	66	0	0	804.3
10	70	0	0	519.9
10	71	0	0	934.4
10	75	0	0	753.3
10	5	CLO 20	20	621
10	6	CLO 20	20	707.1
10	15	CLO 20	20	494.4
10	25	CLO 20	20	557.7
10	28	CLO 20	20	483
10	55	CLO 20	20	813.4
10	63	CLO 20	20	962.3
10	68	CLO 20	20	538.8
10	9	CLO 80	80	602.6
10	29	CLO 80	80	559.6
10	34	CLO 80	80	678.9
10	42	CLO 80	80	654
10	49	CLO 80	80	682
10	53	CLO 80	80	504.3
10	58	CLO 80	80	588.2
10	64	CLO 80	80	741.3
10	67	CLO 80	80	503.6
10	10	IMD 20	20	784.7
10	27	IMD 20	20	520.1
10	40	IMD 20	20	843.1
10	44	IMD 20	20	735.1
10	56	IMD 20	20	920.8
10	59	IMD 20	20	628.7
10	60	IMD 20	20	679.1
10	72	IMD 20	20	796.6
10	73	IMD 20	20	464.7
10	1	IMD 80	80	541.2
10	11	IMD 80	80	432.9
10	20	IMD 80	80	696.5
10	26	IMD 80	80	692.7
10	31	IMD 80	80	521.5
10	38	IMD 80	80	514
10	51	IMD 80	80	669.2
10	54	IMD 80	80	669
10	69	IMD 80	80	700.1
10	2	THI 20	20	312.6
10	13	THI 20	20	944
10	35	THI 20	20	516.7
10	57	THI 20	20	607.1
10	61	THI 20	20	735.2
10	62	THI 20	20	468.9
10	65	THI 20	20	734.5
10	74	THI 20	20	750
10	7	THI 80	80	760.1
10	14	THI 80	80	586.1
10	16	THI 80	80	692.6
10	18	THI 80	80	622.9
10	23	THI 80	80	593.3
10	33	THI 80	80	430.3
10	37	THI 80	80	227
10	46	THI 80	80	705.9
11	3	0	0	624.9
11	12	0	0	665.7
11	22	0	0	808.3
11	30	0	0	633.4
11	32	0	0	830.4
11	36	0	0	661.2
11	50	0	0	933.1
11	52	0	0	745.1
11	66	0	0	962.1
11	70	0	0	614.9
11	71	0	0	957.5
11	75	0	0	707.5
11	5	CLO 20	20	652
11	6	CLO 20	20	758.5
11	15	CLO 20	20	561
11	25	CLO 20	20	616.9
11	28	CLO 20	20	487.5
11	55	CLO 20	20	874.1
11	63	CLO 20	20	1000
11	68	CLO 20	20	558.2
11	9	CLO 80	80	585.6
11	29	CLO 80	80	574.8
11	34	CLO 80	80	667.2
11	42	CLO 80	80	677.3
11	49	CLO 80	80	689.7
11	53	CLO 80	80	429.6
11	58	CLO 80	80	626.8
11	64	CLO 80	80	886.4
11	67	CLO 80	80	576.9
11	27	IMD 20	20	514.7
11	40	IMD 20	20	867.6
11	44	IMD 20	20	944.5
11	56	IMD 20	20	980.2
11	59	IMD 20	20	608.7
11	60	IMD 20	20	848.7
11	72	IMD 20	20	852.9
11	73	IMD 20	20	484.3
11	1	IMD 80	80	475.3
11	11	IMD 80	80	567.3
11	20	IMD 80	80	676.5
11	26	IMD 80	80	801.6
11	31	IMD 80	80	583.9
11	38	IMD 80	80	525.7
11	51	IMD 80	80	570.6
11	54	IMD 80	80	763
11	69	IMD 80	80	655.3
11	2	THI 20	20	331.4
11	13	THI 20	20	872.8
11	35	THI 20	20	457.6
11	57	THI 20	20	730
11	61	THI 20	20	761.6
11	62	THI 20	20	488.5
11	65	THI 20	20	680.9
11	74	THI 20	20	602.5
11	7	THI 80	80	901.6
11	14	THI 80	80	815.4
11	16	THI 80	80	715.9
11	18	THI 80	80	602.1
11	23	THI 80	80	648.7
11	33	THI 80	80	336.3
11	37	THI 80	80	247.3
11	46	THI 80	80	807.3
12	3	0	0	622
12	12	0	0	774.6
12	22	0	0	876.3
12	30	0	0	633.2
12	32	0	0	838.1
12	36	0	0	630.6
12	50	0	0	897.4
12	52	0	0	682.6
12	66	0	0	894.4
12	70	0	0	590.4
12	71	0	0	912.9
12	75	0	0	629.9
12	5	CLO 20	20	668.6
12	6	CLO 20	20	860.1
12	15	CLO 20	20	706
12	25	CLO 20	20	786
12	28	CLO 20	20	476.3
12	55	CLO 20	20	848
12	63	CLO 20	20	984.5
12	68	CLO 20	20	522.7
12	9	CLO 80	80	566.4
12	29	CLO 80	80	569.2
12	34	CLO 80	80	661
12	42	CLO 80	80	567
12	49	CLO 80	80	762.4
12	53	CLO 80	80	408.9
12	58	CLO 80	80	622.6
12	64	CLO 80	80	842.7
12	67	CLO 80	80	586.5
12	27	IMD 20	20	554.6
12	40	IMD 20	20	940.2
12	44	IMD 20	20	909.2
12	56	IMD 20	20	954.6
12	59	IMD 20	20	618.4
12	60	IMD 20	20	898.2
12	72	IMD 20	20	840.3
12	73	IMD 20	20	407.2
12	1	IMD 80	80	573.4
12	11	IMD 80	80	670.1
12	20	IMD 80	80	716
12	26	IMD 80	80	830.8
12	31	IMD 80	80	657.3
12	38	IMD 80	80	582.8
12	51	IMD 80	80	665.7
12	54	IMD 80	80	889.1
12	69	IMD 80	80	664.6
12	2	THI 20	20	395.4
12	35	THI 20	20	440
12	57	THI 20	20	710.6
12	61	THI 20	20	717.8
12	62	THI 20	20	346.6
12	65	THI 20	20	645.1
12	74	THI 20	20	641.3
12	7	THI 80	80	910
12	14	THI 80	80	628.5
12	16	THI 80	80	678.4
12	18	THI 80	80	577.1
12	23	THI 80	80	641.9
12	33	THI 80	80	348.9
12	37	THI 80	80	223.7
12	46	THI 80	80	795.1

## Sheet: Fig 4D
hive	treatment	cumulative kg patty
3	CLO 0	3.4437
12	CLO 0	3.512
22	THI 0	4.1725
30	IMD 0	3.7233
32	THI 0	4.1187
36	IMD 0	3.5017
50	IMD 0	4.5122
52	THI 0	3.5859
66	CLO 0	4.2894
70	THI 0	3.2908
71	IMD 0	4.4264
75	CLO 0	3.8324
28	CLO 20	2.9269
68	CLO 20	3.0163
15	CLO 20	3.1163
25	CLO 20	3.3006
5	CLO 20	3.4626
6	CLO 20	3.9929
55	CLO 20	4.3143
63	CLO 20	4.6576
53	CLO 80	2.8808
67	CLO 80	2.9958
9	CLO 80	3.2168
29	CLO 80	3.2841
58	CLO 80	3.3174
42	CLO 80	3.4268
34	CLO 80	3.6635
49	CLO 80	3.756
64	CLO 80	4.2293
10	IMD 20	2.3243
27	IMD 20	2.7539
73	IMD 20	2.7989
59	IMD 20	3.4631
60	IMD 20	4.0589
72	IMD 20	4.0642
40	IMD 20	4.2261
44	IMD 20	4.2697
56	IMD 20	4.5726
11	IMD 80	2.9441
38	IMD 80	3.1323
1	IMD 80	3.1349
31	IMD 80	3.3576
51	IMD 80	3.5321
20	IMD 80	3.6804
69	IMD 80	3.713
54	IMD 80	4.0629
26	IMD 80	4.1444
2	THI 20	1.9602
62	THI 20	2.5618
35	THI 20	2.8628
13	THI 20	3.5603
57	THI 20	3.684
65	THI 20	3.7078
74	THI 20	3.7349
61	THI 20	3.743
37	THI 80	1.6214
33	THI 80	2.5068
23	THI 80	3.3099
18	THI 80	3.3285
14	THI 80	3.502
16	THI 80	3.7161
46	THI 80	3.9166
7	THI 80	4.2459

## Sheet: week 12 adult bees
hive	treatment	adult bees	nM dose	treatment (numeric code)					dose group	mean adult bees	standard deviation
3	CLO 0	9876	0	2					control	9090.08	1891.92
12	CLO 0	11516	0	2					20 nM	8451.28	2868.36
22	THI 0	9596	0	4					80 nM	7570.54	2136.8
30	IMD 0	6146	0	3
32	THI 0	9444	0	4
36	IMD 0	8313	0	3
50	IMD 0	10521	0	3
52	THI 0	5787	0	4
66	CLO 0	10984	0	2
70	THI 0	7294	0	4
71	IMD 0	10905	0	3
75	CLO 0	8699	0	2
6	CLO20	12387	20	2
15	CLO20	6610	20	2
25	CLO20	8537	20	2
28	CLO20	3888	20	2
55	CLO20	8629	20	2
63	CLO20	12026	20	2
68	CLO20	7755	20	2
5	CLO20	9333	20	2
9	CLO80	9588	80	2
29	CLO80	4560	80	2
34	CLO80	8008	80	2
42	CLO80	8001	80	2
49	CLO80	7461	80	2
53	CLO80	4081	80	2
58	CLO80	6555	80	2
64	CLO80	8742	80	2
67	CLO80	7930	80	2
10	IMD20	8116	20	3
27	IMD20	6787	20	3
40	IMD20	16830	20	3
44	IMD20	11276	20	3
56	IMD20	8621	20	3
59	IMD20	7314	20	3
60	IMD20	8804	20	3
72	IMD20	11400	20	3
73	IMD20	5549	20	3
1	IMD80	8308	80	3
11	IMD80	7750	80	3
20	IMD80	8517	80	3
26	IMD80	9561	80	3
31	IMD80	8221	80	3
38	IMD80	7140	80	3
51	IMD80	5206	80	3
54	IMD80	9378	80	3
69	IMD80	7429	80	3
2	THI20	6157	20	4
13	THI20	10575	20	4
35	THI20	4677	20	4
57	THI20	8875	20	4
61	THI20	8597	20	4
62	THI20	4816	20	4
65	THI20	5979	20	4
74	THI20	7744	20	4
7	THI80	10826	80	4
14	THI80	8334	80	4
16	THI80	11645	80	4
18	THI80	6552	80	4
23	THI80	7940	80	4
33	THI80	2687	80	4
37	THI80	3517	80	4
46	THI80	8897	80	4

## Sheet: week 6 cluster size
hive	treatment	week 6 interframe spaces
3	CLO 0	4.75
12	CLO 0	3.75
22	THI 0	5
30	IMD 0	5
32	THI 0	4.25
36	IMD 0	4.5
50	IMD 0	5.25
52	THI 0	4
66	CLO 0	3.25
70	THI 0	4.25
71	IMD 0	4.25
75	CLO 0	5
5	CLO 20	4
6	CLO 20	4.25
15	CLO 20	3
25	CLO 20	4
28	CLO 20	4
55	CLO 20	4.25
63	CLO 20	5
68	CLO 20	4
9	CLO 80	3.5
29	CLO 80	4
34	CLO 80	4
42	CLO 80	3
49	CLO 80	4
53	CLO 80	5
58	CLO 80	3.75
64	CLO 80	4
67	CLO 80	3
10	IMD 20	3.5
27	IMD 20	3
40	IMD 20	4
44	IMD 20	4.75
56	IMD 20	4.5
59	IMD 20	5
60	IMD 20	4
72	IMD 20	3.25
73	IMD 20	2.75
1	IMD 80	4
11	IMD 80	3
20	IMD 80	5
26	IMD 80	4.5
31	IMD 80	4.5
38	IMD 80	3.25
51	IMD 80	4
54	IMD 80	3.75
69	IMD 80	4
2	THI 20	3
13	THI 20	7
35	THI 20	4
57	THI 20	4
61	THI 20	3
62	THI 20	2.75
65	THI 20	4
74	THI 20	5.25
7	THI 80	3.5
14	THI 80	3.5
16	THI 80	4
18	THI 80	3.5
23	THI 80	3
33	THI 80	4
37	THI 80	3
46	THI 80	4

[truncated: 1 more sheets: LC-MSMS neonic_in_patty_syrup]
